# Supplementary material for: MITF Promotes Cell Growth, Migration and Invasion in Clear Cell Renal Cell Carcinoma by Activating the RhoA/YAP Signal Pathway
Source: Cancers (Basel). 2021 Jun 11;13(12):2920. doi: 10.3390/cancers13122920 (PMC8230652; doi:10.3390/cancers13122920)
Supplement: Supplementary file 1 [file cancers-13-02920-s001.zip]

Archive with 1 entries (1 files):
- cancers-1228272-supplementary.pdf
